# Supplementary material for: Cdkal1, a type 2 diabetes susceptibility gene, regulates mitochondrial function in adipose tissue
Source: Mol Metab. 2017 Jul 31;6(10):1212–25. doi: 10.1016/j.molmet.2017.07.013 (PMC5641635; doi:10.1016/j.molmet.2017.07.013)
Supplement: Supplementary file 1 [file mmc1.xlsx]

## Sheet: Sheet1
Mouse Q-PCR Primers Used in this study
Adamts9: (Fwd) GACTTGTGGGCAAGGTAAGG (Rev) TCAGTCTCGGGGATGTAATCTG
Adcy5: (Fwd) CTTGGGGAGAAGCCGATTCC (Rev) ACCGCTTAGTGGAGGGTCT
Adra2a: (Fwd) GTGACACTGACGCTGGTTTG (Rev) CCAGTAACCCATAACCTCGTTG
Bcl11a: (Fwd) GCTGTGCAACTATGCCTGTG (Rev) ACTCGATCACTGTGCCATTTTT
Camk1d: (Fwd) TTCGCAGTGAAGTGCATCCC (Rev) TTTCTAAGCACGGCAATCTCG
Ccnl1: (Fwd) GTGAACGTAACCAAACCCTGG (Rev) CTAGCTGCAAGGTAGATACAAGC
Cdc123: (Fwd) GCATGTTAGTCACTGTCAGTTCT (Rev) ACCAGAGTCCCATCATCAAGTA
Cdkal1: (Fwd) AGGCTTGGGAATCATCCAAAC (Rev) CACCATTCTGGAATACGCAGAG
Cdkn2a: (Fwd) CGCAGGTTCTTGGTCACTGT (Rev) TGTTCACGAAAGCCAGAGCG
Cdkn2b: (Fwd) CCCTGCCACCCTTACCAGA (Rev) CAGATACCTCGCAATGTCACG
Cry2: (Fwd) CACTGGTTCCGCAAAGGACTA (Rev) CCACGGGTCGAGGATGTAGA
Gck: (Fwd) TGAGCCGGATGCAGAAGGA (Rev) GCAACATCTTTACACTGGCCT
Gckr: (Fwd) CCAAGCACCAAGCGGTATCA (Rev) GTCAGTGGGTTGGACTTCTCT
Glis3: (Fwd) TGTGGCATGAATCTCCACCG (Rev) AGGTGAAGACTGTTAGCAAGACT
Hhex: (Fwd) CGGACGGTGAACGACTACAC (Rev) CGTTGGAGAACCTCACTTGAC
Ide: (Fwd) CAGAAGGACCTCAAGAATGGGT (Rev) GCCTCGTGGTCTCTCTTTATCT
Igf2bp2: (Fwd) GTCCTACTCAAGTCCGGCTAC (Rev) CATATTCAGCCAACAGCCCAT
Irs1: (Fwd) CGATGGCTTCTCAGACGTG (Rev) CAGCCCGCTTGTTGATGTTG
Jazf1: (Fwd) GCCGAGAACAGGAATCTCTGA (Rev) GTAAGGCTGCCACTGCTATGT
Kcnj11: (Fwd) AAGGGCATTATCCCTGAGGAA (Rev) TTGCCTTTCTTGGACACGAAG
Kcnq1: (Fwd) CGCGGTGGTCAAGAAGTGT (Rev) GCACTGTAGATGGAGACCCG
Klf14: (Fwd) CTCCGTGTGCCTCAACTAGC (Rev) CAGGCGCATCCAGGATAGC
Notch2: (Fwd) GAGAAAAACCGCTGTCAGAATGG (Rev) GGTGGAGTATTGGCAGTCCTC
Prox1: (Fwd) AGAAGGGTTGACATTGGAGTGA (Rev) TGCGTGTTGCACCACAGAATA
Slc2a2: (Fwd) TCAGAAGACAAGATCACCGGA (Rev) GCTGGTGTGACTGTAAGTGGG
Slc30a8: (Fwd) GCCACCAAGATGTACGCCTT (Rev) CTTGCTTGCTCGACCTGTT
Tmem195: (Fwd) GTCCCAGGTCACTCTTCTTCT (Rev) CCAGAGGTGAGTTGTGTTATGC
Tp53inp1: (Fwd) GTTGACTTCATAGATACCTGCCC (Rev) GTGTGCTCTGCTGAGGACTC
Zbed3: (Fwd) CAGCCGGAGGCTTAATGACC (Rev) CCGCGTCCACATCTGGAAG
Adrb3: (Fwd) GGCCCTCTCTAGTTCCCAG (Rev) TAGCCATCAAACCTGTTGAGC
Cdkal1: (Fwd) GAACATGGGGCTGCTCACATA (Rev) CCTTTGAGGTAGTCCTGACGA
Cox4i1: (Fwd) ACCAAGCGAATGCTGGACAT (Rev) GGCGGAGAAGCCCTGAA
Cox7a1: (Fwd) CAGCGTCATGGTCAGTCTGT (Rev) AGAAAACCGTGTGGCAGAGA
Cox8b: (Fwd) GAACCATGAAGCCAACGACT (Rev) GCGAAGTTCACAGTGGTTCC
Cpt1b: (Fwd) CGAGGATTCTCTGGAACTGC (Rev) GGTCGCTTCTTCAAGGTCTG
CytC: (Fwd) GCAAGCATAAGACTGGACCAAA (Rev) TTGTTGGCATCTGTGTAAGAGAATC
Dio2: (Fwd) CAGTGTGGTGCACGTCTCCAATC (Rev) TGAACCAAAGTTGACCACCAG
Elovl3: (Fwd) TCCGCGTTCTCATGTAGGTCT (Rev) GGACCTGATGCAACCCTATGA
Esrrg: (Fwd) TTCTGCACAGCTTCCACATC (Rev) GGAAGAATTCGTCACCCTCA
Pgc1a: (Fwd) TGATGTGAATGACTTGGATACAGACA (Rev) GCTCATTGTTGTACTGGTTGGATATG
Prdm16: (Fwd) CAGCACGGTGAAGCCATTC (Rev) GCGTGCATCCGCTTGTG
TBP: (Fwd) ACCCTTCACCAATGACTCCTATG (Rev) TGACTGCAGCAAATCGCTTGG
Ucp1: (Fwd) ACTGCCACACCTCCAGTCATT (Rev) CTTTGCCTCACTCAGGATTGG
